# Supplementary material for: Variants in COMT, CYP3A5, CYP2B6, and ABCG2 Alter Quetiapine Pharmacokinetics
Source: Pharmaceutics. 2021 Sep 28;13(10):1573. doi: 10.3390/pharmaceutics13101573 (PMC8540141; doi:10.3390/pharmaceutics13101573)
Supplement: Supplementary file 1 [file pharmaceutics-13-01573-s001.zip]

Archive with 1 entries (1 files):
- pharmaceutics-1345190-supplementary.pdf
